# Supplementary material for: Integrated Multi-Omic Analysis Reveals Immunosuppressive Phenotype Associated with Poor Outcomes in High-Grade Serous Ovarian Cancer
Source: Cancers (Basel). 2023 Jul 17;15(14):3649. doi: 10.3390/cancers15143649 (PMC10377286; doi:10.3390/cancers15143649)
Supplement: Supplementary file 1 [file cancers-15-03649-s001.zip]

Archive with 1 entries (1 files):
- cancers-2430574-supplementary.pdf
